# Supplementary material for: Innate and Adaptive Immune Parameters following mRNA Vaccination in Mice
Source: Vaccines (Basel). 2024 May 15;12(5):543. doi: 10.3390/vaccines12050543 (PMC11125668; doi:10.3390/vaccines12050543)
Supplement: Supplementary file 1 [file vaccines-12-00543-s001.zip]

Archive with 1 entries (1 files):
- vaccines-2986842-supplementary.pdf
